# Supplementary material for: Latent class analysis of aggression in martial arts and combat sports: A cross-sectional study
Source: PLoS One. 2025 Jul 23;20(7):e0328799. doi: 10.1371/journal.pone.0328799 (PMC12286348; doi:10.1371/journal.pone.0328799)
Supplement: S1 File — Dataset based on data collection in Poland (2024). (XLSX) [file pone.0328799.s001.xlsx]

## Sheet: Data base
ID	Economic status	MA&CS Discipline	Sport experience	Championship range	BPAQ_01	BPAQ_02	BPAQ_03	BPAQ_04	BPAQ_05	BPAQ_06	BPAQ_07	BPAQ_08	BPAQ_09	BPAQ_10	BPAQ_11	BPAQ_12	BPAQ_13	BPAQ_14	BPAQ_15	BPAQ_16	BPAQ_17	BPAQ_18	BPAQ_19	BPAQ_20	BPAQ_21	BPAQ_22	BPAQ_23	BPAQ_24	BPAQ_25	BPAQ_26	BPAQ_27	BPAQ_28	BPAQ_29	BPAQ_A	BPAQ_PA	BPAQ_VA	BPAQ_H	BPAQ	LCA Membership
1	Excellent	BJJ	4	National	4	4	2	5	1	2	1	1	1	3	2	4	4	4	1	5	1	2	2	3	3	3	2	2	1	1	4	1	4	16	25	18	14	73	3
2	Good	BJJ	3	Regional	4	3	5	5	1	3	3	1	1	4	1	3	1	3	1	1	5	2	2	2	2	1	1	3	1	1	1	1	1	14	11	14	24	63	3
3	Good	MMA	15	Regional	4	5	5	4	4	4	5	4	3	5	3	3	4	4	4	3	4	4	5	3	3	5	4	4	3	3	3	4	3	27	34	18	33	112	3
4	Excellent	BJJ	7	Regional	3	3	4	2	4	2	3	4	3	2	4	4	4	4	4	4	4	4	4	3	5	5	3	3	5	2	5	4	5	25	38	18	25	106	3
5	Very Good	BJJ	4	National	3	3	2	2	1	2	2	1	1	4	1	1	1	2	1	2	2	1	1	1	1	3	1	1	1	1	1	1	1	9	14	8	14	45	3
6	Average	BJJ	3	Regional	5	5	2	4	1	5	5	3	3	1	2	5	4	4	5	5	5	3	5	1	5	3	4	5	1	4	5	4	3	29	27	23	28	107	3
7	Good	BJJ	8	European	1	4	3	4	1	1	2	1	2	2	1	2	1	4	1	4	4	1	2	1	4	3	2	4	1	2	1	1	1	11	17	14	19	61	3
8	Good	BJJ	5	National	2	2	2	5	3	2	3	1	4	1	2	3	1	3	3	5	5	4	2	1	3	2	2	5	1	1	4	2	1	19	18	17	21	75	3
9	Very Good	BJJ	6	European	1	4	3	5	1	2	1	1	2	3	2	2	1	3	2	3	2	2	3	2	2	2	2	1	1	1	1	1	1	13	16	13	15	57	3
10	Good	BJJ	6	European	3	4	5	4	4	1	3	1	2	4	1	4	1	1	4	5	2	2	4	2	3	4	4	4	1	1	4	4	1	23	22	13	25	83	3
11	Very Good	BJJ	6	National	1	4	1	4	1	1	4	1	1	1	1	1	1	3	1	3	1	1	2	1	3	2	1	2	1	1	1	1	1	8	15	12	12	47	3
12	Good	BJJ	1	Regional	1	1	1	2	1	1	1	1	1	1	1	1	1	1	1	1	1	1	1	1	1	1	1	1	1	1	1	1	1	7	9	6	8	30	3
13	Excellent	BJJ	8	European	5	5	1	3	1	1	1	1	1	3	1	2	3	2	1	5	1	1	1	1	1	5	4	1	1	1	1	1	1	15	23	8	10	56	3
14	Good	BJJ	2	National	3	1	5	1	1	1	3	1	1	5	3	3	1	1	1	1	5	1	3	5	2	1	1	5	1	3	1	1	1	13	11	6	32	62	3
15	Good	BJJ	11	National	1	4	1	3	1	1	3	1	2	1	2	1	2	2	1	3	3	1	1	1	2	1	1	1	1	1	1	1	1	8	16	9	12	45	3
16	Excellent	BJJ	3	National	4	3	5	3	1	4	5	2	1	5	3	2	2	2	2	5	4	2	4	4	4	4	3	4	2	4	1	1	1	17	23	14	33	87	2
17	Good	BJJ	20	European	4	5	4	3	1	2	2	1	1	4	1	5	1	3	1	5	2	3	4	1	2	5	2	2	1	2	3	2	1	21	21	13	18	73	3
18	Very Good	Wrestling	31	National	1	5	1	2	5	5	5	5	5	3	5	5	5	5	5	1	5	5	5	5	5	3	5	5	5	5	5	5	5	31	39	22	34	126	3
19	Very Good	BJJ	2	Regional	1	3	5	3	1	2	2	1	2	3	1	3	2	1	1	4	2	1	2	3	2	2	2	2	1	3	1	1	1	12	16	9	21	58	3
20	Very Good	MMA	6	National	2	2	1	3	2	1	2	1	4	1	3	2	1	5	1	5	1	1	2	2	3	5	1	1	1	1	1	1	1	13	21	13	10	57	3
21	Very Good	Wrestling	7	National	2	4	3	5	1	3	2	1	1	4	2	1	2	4	2	5	1	1	2	2	2	4	2	1	1	1	2	1	1	10	21	16	16	63	3
22	Good	BJJ	10	National	3	5	3	5	1	1	1	1	1	4	1	1	1	1	1	5	1	1	1	1	3	5	1	1	1	1	1	1	1	9	21	11	13	54	3
23	Very Good	BJJ	5	European	2	4	1	4	2	4	4	1	2	1	2	4	1	4	4	3	4	2	4	2	2	5	2	4	1	1	3	1	1	17	20	17	21	75	3
24	Very Good	BJJ	20	World	2	5	2	3	1	2	3	1	1	2	1	3	4	3	1	5	2	1	4	1	2	4	1	2	1	1	1	1	1	13	23	11	14	61	3
25	Good	BJJ	7	National	3	5	2	4	2	1	3	1	2	2	2	3	2	3	1	5	2	1	3	1	3	5	2	1	2	1	2	1	1	15	25	13	13	66	2
26	Good	MMA	22	European	2	3	4	5	1	1	4	1	4	3	1	2	1	3	1	3	1	1	1	1	4	5	2	1	1	1	3	1	1	13	17	16	16	62	3
27	Good	BJJ	10	Regional	4	1	4	5	1	2	1	1	3	1	5	5	1	2	1	1	3	2	2	3	4	1	2	1	1	1	2	1	1	19	13	15	15	62	3
28	Good	MMA	1	Regional	2	4	5	5	1	1	3	1	1	4	3	1	4	4	1	3	1	1	1	3	3	5	1	1	1	5	1	1	1	8	23	14	23	68	2
29	Excellent	BJJ	7	National	3	4	1	5	1	2	2	1	2	1	1	3	1	4	2	4	1	1	4	1	3	4	1	1	1	1	1	3	1	17	18	15	10	60	3
30	Good	BJJ	18	European	1	4	2	4	2	2	1	1	1	2	2	4	1	2	1	3	4	1	3	4	2	3	3	2	1	1	2	4	1	17	18	12	17	64	3
31	Very Good	BJJ	8	National	1	2	2	3	1	1	2	1	2	1	2	1	2	2	2	3	2	1	2	1	2	4	1	1	1	1	1	1	1	9	17	9	12	47	3
32	Very Good	BJJ	6	National	4	3	2	4	1	1	4	1	3	1	1	3	1	3	2	3	2	1	3	2	4	3	2	2	1	1	1	1	1	17	15	13	16	61	3
33	Good	Wrestling	11	National	2	5	1	4	1	1	1	1	1	3	4	1	1	4	1	2	1	1	1	1	4	2	1	2	1	1	1	1	1	8	18	14	11	51	3
34	Very Good	BJJ	15	National	4	5	2	4	2	3	3	1	2	1	1	4	1	1	2	4	1	1	1	1	2	3	2	1	1	1	3	2	1	16	19	13	12	60	3
35	Good	BJJ	9	European	4	1	3	4	1	1	3	1	2	4	1	2	1	2	1	3	2	2	3	1	3	2	1	1	1	1	1	2	1	16	12	11	16	55	3
36	Average	MMA	4	National	2	4	2	5	1	1	2	1	1	4	1	3	2	2	3	5	4	1	2	2	2	5	2	2	1	1	3	1	1	12	21	13	20	66	2
37	Very Good	BJJ	12	National	4	3	1	4	2	3	3	2	1	4	3	3	1	2	1	3	1	1	2	1	1	2	1	1	1	1	3	1	1	13	18	13	13	57	3
38	Good	BJJ	2	European	1	5	4	4	1	3	5	3	2	5	1	3	4	3	1	5	3	3	3	1	3	5	3	3	4	1	1	1	1	16	29	14	23	82	3
39	Very Good	BJJ	1	National	4	4	2	4	1	4	4	1	3	1	1	5	2	4	1	3	1	3	3	1	3	3	2	1	1	1	2	2	1	22	17	17	12	68	3
40	Very Good	BJJ	10	National	4	4	4	4	1	2	2	1	2	2	1	2	1	2	1	4	2	1	2	1	3	2	1	2	1	1	2	1	1	13	16	13	15	57	3
41	Average	MMA	1	Regional	2	5	2	4	2	4	4	2	3	3	1	3	3	4	3	5	3	4	3	2	4	4	2	3	2	2	3	2	1	19	25	19	22	85	3
42	Average	BJJ	8	National	3	5	3	5	1	3	1	4	3	5	1	2	5	5	1	5	3	3	4	3	3	5	2	2	1	3	3	1	1	18	28	19	21	86	3
43	Good	MMA	7	National	5	5	2	5	1	5	5	1	3	2	1	2	1	5	1	1	5	5	5	1	5	5	4	3	1	1	1	1	1	25	17	21	20	83	3
44	Good	Wrestling	10	Regional	1	5	3	4	1	1	4	1	2	4	2	1	2	4	1	5	3	1	1	1	3	4	1	2	1	1	1	1	1	8	22	13	19	62	3
45	Very Good	BJJ	2	Regional	2	2	2	1	5	4	3	5	4	2	5	4	5	3	4	4	4	5	4	4	3	3	5	4	5	5	5	5	5	29	39	16	28	112	3
46	Good	BJJ	30	National	1	3	1	3	1	1	1	1	1	3	1	1	1	1	1	5	1	1	1	1	1	1	1	1	1	1	1	1	1	7	15	7	10	39	3
47	Average	BJJ	6	European	2	3	4	4	1	2	3	1	1	3	1	1	1	3	1	2	2	1	4	2	2	4	1	2	1	1	1	1	1	11	15	12	18	56	3
48	Average	MMA	3	Regional	3	4	5	2	3	2	3	1	2	5	1	5	2	2	2	5	5	3	4	5	5	5	2	3	1	4	4	4	3	23	25	15	32	95	2
49	Disappointing	BJJ	2	National	3	1	3	4	1	4	3	3	2	3	1	4	1	2	3	5	4	2	2	3	3	3	1	2	1	1	2	2	1	16	17	15	22	70	2
50	Good	BJJ	3	National	2	4	4	5	3	2	2	1	3	3	2	3	4	4	1	5	2	2	3	2	3	4	2	4	2	1	3	3	2	18	27	17	19	81	2
51	Very Good	BJJ	2	National	4	3	1	4	3	2	4	1	2	1	1	3	1	3	1	2	1	3	4	1	3	3	1	2	1	1	3	3	1	20	16	15	12	63	3
52	Good	MMA	2	Regional	3	5	2	3	3	2	3	1	3	2	1	4	3	3	2	5	2	1	4	1	3	5	3	2	1	1	2	4	1	22	25	13	15	75	3
53	Good	BJJ	15	World	2	5	3	5	2	2	1	1	2	3	1	1	1	4	1	3	2	1	2	2	3	3	1	3	1	2	2	1	1	10	18	16	17	61	3
54	Disappointing	MMA	3	National	4	4	5	4	4	4	5	2	4	3	5	2	3	3	2	5	3	4	4	3	4	5	4	2	2	2	1	4	2	26	32	16	25	99	2
55	Good	BJJ	8	National	5	4	4	5	2	2	3	3	2	4	2	4	2	4	2	3	4	3	3	4	4	3	4	3	1	1	1	1	1	22	21	16	25	84	3
56	Very Good	MMA	2	Regional	4	5	2	5	2	1	4	1	2	1	1	3	3	2	2	5	1	1	2	2	2	5	3	2	1	1	2	4	1	19	24	12	15	70	3
57	Good	BJJ	2	Regional	1	3	3	4	1	1	3	1	1	3	1	1	1	4	1	3	3	1	4	2	2	3	2	4	2	1	3	2	1	12	16	14	20	62	3
58	Very Good	MMA	1	Regional	1	2	4	5	1	2	3	1	1	3	1	1	1	2	2	5	1	1	1	3	3	1	1	2	1	1	2	1	1	7	14	14	19	54	3
59	Good	MMA	12	Regional	4	5	4	5	4	2	4	1	1	4	2	4	4	5	2	4	4	3	4	5	4	5	5	2	4	4	4	4	2	25	31	20	29	105	2
60	Good	MMA	5	National	4	5	3	3	1	2	3	5	3	3	2	4	4	3	3	5	4	3	3	4	3	5	3	3	3	3	3	2	4	22	34	14	26	96	2
61	Excellent	BJJ	4	National	1	5	3	4	2	4	1	1	1	3	1	3	3	4	3	4	2	2	2	3	3	5	3	2	1	2	2	2	1	14	23	17	19	73	3
62	Very Good	BJJ	4	European	3	5	3	4	4	3	4	1	2	2	1	3	2	3	2	4	4	4	4	2	3	4	4	2	2	2	3	2	1	22	24	16	21	83	3
63	Good	MMA	8	Regional	4	4	3	5	3	2	5	3	3	5	3	5	5	5	1	5	3	4	3	3	4	5	5	3	3	1	2	2	2	26	33	18	24	101	3
64	Good	BJJ	2	Regional	4	5	3	3	3	2	4	2	2	3	1	4	1	3	4	3	4	3	4	4	3	4	3	4	1	2	2	3	1	23	21	13	28	85	3
65	Excellent	BJJ	5	National	5	1	1	5	1	2	1	1	1	1	1	1	1	2	1	2	1	1	1	1	2	1	1	1	1	1	2	1	1	11	10	13	8	42	3
66	Good	BJJ	3	National	2	4	1	5	1	1	2	1	2	1	3	1	4	2	1	5	2	1	2	1	3	5	1	2	1	1	1	1	1	10	25	12	11	58	3
67	Average	BJJ	5	National	5	5	5	5	1	1	5	1	5	5	1	5	5	3	5	5	5	1	3	5	5	5	1	5	1	5	1	1	1	21	25	15	40	101	3
68	Good	MMA	6	Regional	4	5	3	4	1	2	3	1	2	3	3	1	2	4	1	4	3	2	4	2	3	5	2	1	2	1	2	2	4	17	27	15	17	76	2
69	Good	BJJ	3	European	1	5	3	5	1	2	5	1	1	1	5	2	2	5	4	5	5	4	4	1	5	5	5	2	1	5	4	2	1	19	26	21	26	92	3
70	Good	BJJ	5	National	1	5	3	4	4	1	3	1	1	1	1	4	2	4	1	2	5	2	4	2	2	4	4	4	1	1	1	1	1	17	21	12	20	70	3
71	Good	BJJ	4	National	1	4	5	5	1	1	3	1	2	4	2	1	2	3	1	4	3	1	3	3	2	4	1	4	1	1	1	1	1	10	20	12	24	66	3
72	Disappointing	BJJ	4	European	1	4	5	5	5	1	5	1	5	5	1	1	1	5	3	4	5	1	1	4	4	3	5	2	1	1	1	1	1	15	21	16	30	82	2
73	Good	BJJ	10	World	3	5	3	4	2	3	3	2	2	4	2	3	3	3	2	3	2	2	3	2	2	4	2	2	2	2	2	2	2	17	25	14	20	76	3
74	Good	BJJ	5	Regional	4	5	4	4	1	2	3	1	2	4	1	2	4	4	1	3	2	2	4	2	2	5	3	2	2	2	3	4	2	21	24	15	20	80	3
75	Good	BJJ	4	Regional	1	4	1	5	1	1	1	1	3	4	1	5	1	2	1	4	4	1	1	1	2	2	1	1	1	2	2	1	1	13	16	12	15	56	3
76	Disappointing	BJJ	2	Regional	2	2	4	4	5	4	5	3	1	4	1	5	1	3	2	4	5	5	5	3	4	3	5	5	1	2	4	5	1	28	21	19	30	98	2
77	Very Good	BJJ	1	Regional	3	3	2	5	2	2	1	1	2	2	2	1	1	4	3	2	4	2	2	3	4	2	1	2	1	1	1	2	1	13	15	16	18	62	3
78	Very Good	BJJ	2	Regional	3	4	2	5	1	1	4	1	1	1	1	5	2	3	2	3	1	1	1	1	4	3	1	2	1	1	1	1	1	13	17	14	14	58	3
79	Good	MMA	6	National	4	3	4	5	1	3	2	1	2	4	1	4	2	4	1	4	3	3	4	3	4	3	4	1	1	2	2	1	1	22	17	18	20	77	3
80	Good	MMA	3	Regional	5	2	3	4	1	2	2	1	1	1	1	3	1	2	4	2	3	1	2	3	1	3	1	1	1	1	1	1	1	14	13	10	18	55	3
81	Good	MMA	2	Regional	2	4	2	5	2	1	4	1	1	3	1	2	2	4	2	4	3	1	4	3	4	3	4	1	1	4	2	2	1	16	19	16	22	73	3
82	Good	BJJ	5	European	2	5	4	5	1	1	2	1	1	2	4	1	4	4	1	4	1	1	4	2	4	5	2	2	2	2	2	1	2	12	28	16	16	72	3
83	Very Good	MMA	10	National	4	4	5	3	4	1	5	3	1	2	1	3	2	4	2	2	4	2	3	4	4	4	4	3	2	1	2	4	2	21	24	14	26	85	3
84	Good	BJJ	2	Regional	1	3	4	2	1	2	3	1	3	2	3	2	2	3	4	2	4	2	2	3	2	2	2	2	3	3	3	2	1	14	18	12	25	69	3
85	Good	MMA	2	Regional	1	5	3	4	1	1	1	1	1	5	4	4	3	5	3	3	1	1	4	3	4	5	2	5	1	1	1	1	1	14	24	15	22	75	2
86	Good	MMA	2	Regional	2	5	1	5	1	1	3	1	1	1	1	1	2	3	3	4	3	2	2	1	2	4	1	3	1	1	2	2	1	11	20	13	16	60	2
87	Good	Wrestling	4	National	2	3	1	2	5	5	3	4	4	3	1	5	1	1	2	3	3	4	4	1	3	4	2	5	2	4	2	4	5	25	28	13	22	88	2
88	Disappointing	MMA	10	National	4	5	4	5	1	1	2	1	4	1	1	1	3	5	1	3	1	1	1	1	3	5	1	1	1	1	1	1	1	13	21	15	12	61	3
89	Average	MMA	1	Regional	4	4	1	4	1	1	2	1	1	1	1	2	2	2	1	4	1	1	2	1	2	5	1	1	1	1	1	1	1	12	20	10	9	51	2
90	Very Good	MMA	1	Regional	4	3	4	5	1	4	4	1	4	2	3	2	3	3	4	3	1	1	5	1	3	3	1	4	1	1	4	1	1	18	19	19	21	77	3
91	Very Good	MMA	1	National	2	5	3	5	2	1	3	2	3	3	2	2	5	4	3	1	3	2	2	3	4	4	2	3	4	2	1	3	3	16	28	15	23	82	2
92	Good	MMA	1	Regional	4	4	2	4	2	1	4	4	3	4	2	1	3	4	1	5	1	1	2	1	4	2	1	4	3	1	4	3	3	15	28	17	18	78	2
93	Very Good	MMA	4	Regional	1	4	1	5	1	2	3	1	3	1	1	3	1	3	1	4	1	1	1	3	3	5	1	1	1	1	1	1	1	11	19	14	12	56	2
94	Very Good	BJJ	23	National	4	5	3	5	1	2	3	1	2	3	1	4	3	3	1	3	2	1	4	3	4	4	1	3	1	1	3	1	1	17	20	17	19	73	3
95	Very Good	MMA	1	Regional	3	2	2	5	1	2	2	1	1	4	1	1	1	4	1	3	3	3	4	5	3	3	1	1	1	1	1	3	1	16	14	15	19	64	3
96	Good	MMA	2	National	2	4	4	5	4	4	3	4	1	5	1	4	4	3	3	5	4	4	4	4	5	5	4	3	3	1	1	2	1	21	31	18	27	97	2
97	Good	MMA	2	Regional	2	3	3	4	1	2	3	1	2	4	1	3	4	3	2	5	3	1	1	2	1	5	1	4	2	3	2	2	2	12	24	12	24	72	2
98	Good	MMA	1	Regional	2	4	2	5	1	2	4	2	1	5	3	3	2	3	2	4	5	1	4	3	5	3	1	2	1	3	3	3	3	15	23	18	26	82	2
99	Good	BJJ	2	Regional	3	3	3	4	2	3	2	1	3	4	3	4	1	4	3	3	4	2	3	4	3	3	3	4	1	3	1	1	1	19	18	15	27	79	3
100	Good	BJJ	3	National	3	4	4	4	4	4	4	4	2	4	4	4	4	4	4	2	4	4	4	4	4	4	4	4	4	4	4	4	4	25	34	20	32	111	3
101	Good	BJJ	8	Regional	1	2	3	3	1	1	2	1	2	2	3	1	2	2	2	2	2	2	2	2	3	4	2	1	1	1	1	1	1	11	17	10	15	53	3
102	Very Good	MMA	7	National	1	4	3	2	1	2	5	1	1	3	3	3	3	3	3	3	3	3	3	3	1	2	4	5	1	3	1	2	3	17	21	9	28	75	2
103	Very Good	MMA	2	Regional	1	4	5	4	4	3	4	4	2	5	4	4	4	4	5	2	4	4	4	4	5	5	4	4	4	3	4	4	4	23	35	20	34	112	2
104	Good	BJJ	9	European	4	5	1	3	1	1	3	1	2	2	1	1	2	2	2	4	2	1	2	1	2	3	2	1	1	1	1	1	1	13	19	9	13	54	3
105	Good	MMA	10	Regional	4	5	5	5	1	1	1	1	2	5	4	5	1	4	1	3	2	3	1	1	3	5	1	1	1	1	3	1	1	17	22	16	17	72	3
106	Excellent	BJJ	7	European	3	3	3	3	3	3	3	3	3	3	3	3	3	3	3	3	3	3	3	3	3	3	3	3	3	3	3	3	3	21	27	15	24	87	2
107	Good	BJJ	5	Regional	5	5	2	4	1	1	3	1	3	1	1	3	1	2	1	4	4	2	2	1	1	3	2	2	1	1	1	1	1	18	18	9	15	60	3
108	Excellent	MMA	8	European	1	3	1	5	1	2	5	1	5	1	2	5	1	5	5	5	1	1	2	1	1	1	2	2	1	1	1	1	1	17	16	14	17	64	3
109	Good	MMA	2	National	2	5	3	5	2	2	5	1	1	2	1	3	3	3	2	3	3	2	2	2	2	3	2	1	2	2	2	2	2	14	22	14	20	70	3
110	Excellent	BJJ	2	National	1	5	3	3	1	1	1	1	2	3	1	1	1	4	1	5	1	1	2	1	3	3	1	1	1	1	1	1	1	9	19	12	12	52	3
111	Good	BJJ	8	National	2	2	2	3	2	1	2	5	4	3	3	1	5	1	2	3	3	3	1	2	3	4	5	4	3	2	1	5	2	21	29	9	20	79	3
112	Good	BJJ	1	Regional	4	5	4	4	4	4	5	4	4	4	3	1	4	4	1	4	4	3	5	5	5	5	4	1	1	1	2	1	2	22	32	19	25	98	3
113	Good	BJJ	7	Regional	1	3	4	5	3	5	5	1	3	2	2	5	1	1	4	3	2	1	5	4	5	3	2	1	3	3	4	1	2	18	21	20	25	84	2
114	Good	BJJ	1	European	1	3	1	5	1	1	4	1	1	1	1	4	1	2	1	3	1	1	2	1	4	4	1	1	1	1	1	1	1	11	16	13	11	51	3
115	Good	MMA	4	Regional	2	5	3	5	1	1	5	1	4	4	3	5	5	5	1	4	3	1	4	3	4	5	2	1	3	2	3	3	2	21	29	18	22	90	2
116	Good	Wrestling	3	Regional	2	5	5	5	2	3	2	1	2	4	3	2	1	4	1	2	3	5	5	4	4	1	2	4	1	1	3	4	1	22	17	19	24	82	3
117	Very Good	BJJ	4	Regional	1	4	3	4	1	1	1	1	1	1	4	3	1	4	1	3	1	1	3	1	4	5	3	1	1	1	2	1	3	13	23	15	10	61	3
118	Good	Wrestling	15	National	5	3	4	5	2	3	5	3	3	4	2	3	3	4	3	3	4	3	4	3	3	3	4	3	2	2	3	3	1	25	22	18	28	93	3
119	Good	MMA	3	Regional	3	5	4	5	5	3	4	2	1	3	2	5	4	5	1	3	3	3	3	4	3	5	5	4	5	1	1	3	3	23	34	17	24	98	2
120	Good	Wrestling	3	Regional	5	3	2	4	5	4	1	5	2	3	2	1	4	5	3	4	1	1	2	3	4	5	4	2	1	3	5	2	1	17	30	22	18	87	2
121	Very Good	Wrestling	2	Regional	2	5	3	2	2	1	4	2	3	4	2	3	2	2	3	3	4	2	4	3	3	3	3	3	1	1	1	2	1	19	21	9	25	74	3
122	Good	BJJ	7	European	5	5	3	3	1	2	4	1	1	4	2	2	1	1	2	3	3	1	2	2	1	3	2	2	1	1	1	1	1	14	18	8	21	61	3
123	Very Good	Wrestling	2	National	2	5	3	2	2	1	4	2	3	4	2	3	3	3	4	3	4	2	4	3	4	3	3	3	1	1	1	1	1	18	22	11	26	77	3
124	Good	Wrestling	3	Regional	4	3	3	4	4	4	2	4	1	2	4	1	3	2	1	3	3	3	4	2	1	4	4	1	2	3	3	4	1	21	28	14	17	80	3
125	Good	MMA	1	Regional	5	5	1	5	4	3	5	4	1	1	1	5	3	4	3	5	5	1	3	3	2	5	2	4	4	2	3	5	5	22	36	17	24	99	2
126	Very Good	Wrestling	11	World	3	5	1	4	1	4	5	1	1	4	1	2	1	4	3	3	2	2	4	2	4	4	3	1	2	3	2	1	1	16	19	18	21	74	2
127	Very Good	Wrestling	15	National	3	4	4	4	2	2	4	1	2	3	2	4	2	2	3	3	2	4	4	1	3	5	4	4	1	1	1	4	1	25	21	12	22	80	3
128	Very Good	Wrestling	10	World	3	5	5	1	1	3	2	3	2	4	1	3	3	4	1	5	2	2	2	3	3	3	1	2	2	2	3	1	1	14	24	14	21	73	2
129	Very Good	Wrestling	8	National	1	3	4	5	1	5	3	4	3	1	1	3	3	1	2	5	4	2	3	4	3	5	3	4	2	3	4	2	1	17	25	18	25	85	2
130	Average	Wrestling	2	Regional	3	5	4	4	2	1	1	1	2	5	4	3	2	3	1	5	3	2	2	4	4	5	1	1	2	2	1	1	1	14	27	13	21	75	2
131	Good	Wrestling	10	World	3	3	4	4	4	4	5	3	3	3	4	5	3	5	2	5	3	3	4	5	3	3	4	3	3	4	3	3	4	25	32	19	29	105	2
132	Disappointing	Wrestling	9	Regional	2	1	4	3	1	1	2	1	2	3	1	1	1	2	1	2	5	1	2	2	4	1	1	5	1	3	1	1	1	10	10	11	25	56	3
133	Good	Wrestling	5	National	3	4	3	2	4	1	3	3	3	3	3	3	3	3	3	4	3	3	3	3	3	2	3	3	3	3	3	3	3	21	29	12	24	86	2
134	Good	Wrestling	1	Regional	2	4	2	4	2	2	1	3	2	2	1	3	2	4	1	5	2	1	2	3	3	3	1	1	1	2	3	1	1	12	22	16	14	64	2
135	Good	Wrestling	7	European	1	3	3	4	2	1	1	1	1	2	1	1	2	4	1	5	2	1	2	3	3	2	1	2	1	2	3	1	1	8	18	15	16	57	2
136	Good	Wrestling	3	National	3	5	4	3	2	4	3	2	2	4	3	4	2	3	3	4	4	2	2	3	3	3	1	2	1	3	4	2	1	16	23	17	26	82	2
137	Good	Wrestling	4	National	2	4	3	4	1	2	3	2	3	3	1	3	2	3	1	5	2	1	3	3	2	3	1	2	1	2	2	1	1	14	20	13	19	66	2
138	Good	Wrestling	4	National	2	4	2	4	1	2	2	1	2	1	1	3	3	5	1	5	3	1	2	2	3	4	1	2	1	1	2	1	1	12	21	16	14	63	2
139	Good	Wrestling	5	National	2	4	3	4	2	2	3	1	2	2	1	3	2	4	1	4	2	1	2	2	3	3	1	2	1	2	3	1	1	12	19	16	17	64	2
140	Very Good	Wrestling	3	National	3	4	2	5	1	3	2	2	3	4	1	4	3	4	1	4	3	1	3	3	2	3	2	3	2	3	3	1	1	17	21	17	21	76	2
141	Good	Wrestling	11	National	1	4	3	5	1	3	3	1	1	4	1	2	2	4	1	5	3	1	2	4	3	3	1	2	1	3	3	1	1	9	19	18	23	69	2
142	Good	Wrestling	6	National	3	1	1	2	4	3	1	1	3	2	1	1	1	1	1	3	3	2	3	3	3	3	3	1	3	1	1	1	1	16	18	10	13	57	2
143	Good	Wrestling	3.5	National	3	3	4	5	1	2	4	4	1	3	1	3	2	2	1	5	3	3	2	4	1	3	5	2	1	4	5	4	3	21	23	15	25	84	2
144	Good	Wrestling	10	European	4	3	1	5	4	3	2	4	1	1	3	5	4	4	2	4	5	4	4	5	5	5	5	4	1	3	4	5	1	28	29	21	23	101	2
145	Average	Wrestling	5	National	1	1	3	4	2	1	1	1	1	2	1	4	1	1	1	1	3	1	1	3	3	2	1	3	1	3	1	1	1	10	11	10	19	50	2
146	Very Good	Wrestling	15	World	1	1	1	5	1	1	2	1	1	1	1	1	1	2	1	5	1	1	1	1	3	1	1	1	1	1	1	1	1	7	13	12	9	41	3
147	Very Good	Wrestling	14	World	3	2	3	4	1	1	4	1	1	1	1	1	3	2	2	4	1	1	1	3	4	3	1	1	1	1	1	1	1	9	17	12	16	54	3
148	Good	BJJ	15	European	2	5	5	4	5	2	3	2	2	5	2	3	2	1	2	3	3	2	4	2	4	5	1	5	1	4	5	2	1	16	26	16	29	87	2
149	Very Good	Wrestling	6	National	1	3	1	4	1	1	3	1	2	1	1	4	2	4	1	3	2	2	2	2	2	4	3	5	1	1	1	1	1	15	17	12	16	60	2
150	Excellent	Wrestling	7	National	2	4	1	5	1	2	2	1	2	1	1	3	1	5	1	5	2	1	4	1	3	4	1	1	1	1	1	3	1	16	19	16	10	61	3
151	Excellent	Wrestling	8	National	3	5	1	5	1	1	1	1	2	1	1	3	1	4	2	4	1	1	4	1	2	4	1	1	1	1	1	3	1	17	19	13	9	58	3
152	Good	Wrestling	22	European	1	3	5	5	1	2	4	1	4	3	1	2	1	3	1	3	1	1	1	1	4	5	2	1	1	1	3	1	1	12	17	17	17	63	3
153	Good	Wrestling	8	National	4	4	4	5	1	1	3	3	2	4	2	5	1	4	2	3	4	3	3	4	4	3	4	3	1	1	1	1	1	22	19	15	25	81	3
154	Good	Wrestling	10	Regional	1	5	2	4	1	1	5	1	2	4	2	1	1	5	1	5	3	1	1	1	3	5	1	1	1	1	1	1	1	8	22	14	18	62	3
155	Good	Wrestling	11	National	5	5	5	5	5	1	4	1	1	4	2	4	4	5	2	4	4	3	4	5	4	5	5	1	4	4	4	4	1	26	31	19	29	105	2
156	Very Good	Wrestling	10	National	4	3	1	4	2	3	3	2	1	4	2	2	1	1	1	4	1	1	1	1	1	2	1	1	1	1	2	1	1	11	18	11	13	53	3
157	Good	BJJ	20	National	1	2	1	3	1	1	1	1	1	2	1	1	1	1	1	5	1	1	1	1	1	1	1	1	1	1	1	1	1	7	14	7	9	37	3
158	Good	Wrestling	5	European	1	5	4	5	1	1	2	1	1	2	4	1	5	5	1	5	1	1	5	1	3	5	2	1	1	2	1	1	2	12	29	15	14	70	3
159	Good	Wrestling	10	National	1	5	1	5	1	1	1	1	1	2	4	1	1	5	1	1	1	1	1	1	1	2	1	1	1	1	1	1	1	7	17	13	9	46	3
160	Very Good	Wrestling	8	National	1	5	3	2	2	1	4	1	3	4	1	3	3	3	4	3	5	1	5	3	5	3	3	3	1	1	1	1	1	17	20	12	27	76	3
161	Excellent	BJJ	11	National	5	5	1	5	1	2	1	1	1	3	1	5	5	5	1	5	1	2	1	3	3	3	2	2	1	1	5	1	4	17	26	20	13	76	3
162	Very Good	BJJ	7	Regional	5	5	2	5	1	1	2	1	3	1	1	3	1	2	1	4	4	2	2	1	1	3	1	1	1	1	1	1	1	17	18	10	13	58	3
163	Good	BJJ	6	National	5	5	4	4	2	5	5	5	2	5	4	4	4	5	5	1	4	4	4	4	5	4	4	5	5	5	4	4	5	27	35	23	37	122	2
164	Very Good	BJJ	10	National	3	5	5	4	1	1	4	1	1	3	1	4	2	2	3	3	1	1	3	1	3	5	4	4	1	1	1	4	1	20	20	11	22	73	3
165	Very Good	BJJ	12	National	5	5	2	4	2	2	3	1	1	1	1	4	1	1	1	4	1	1	1	1	2	3	2	1	1	1	3	2	1	16	19	12	11	58	3
166	Very Good	BJJ	10	National	2	2	1	4	2	2	3	2	1	4	1	3	1	2	1	3	1	1	2	1	1	2	1	1	1	1	3	1	1	11	15	12	13	51	3
167	Good	BJJ	7	National	2	4	5	4	1	3	5	3	2	5	1	3	5	3	1	5	3	3	3	1	3	5	3	3	5	1	1	1	1	17	30	14	24	85	3
168	Very Good	BJJ	3	National	4	4	2	4	1	4	3	1	3	1	1	5	2	4	1	3	1	3	3	1	3	3	2	1	1	1	2	2	1	22	17	17	11	67	3
169	Average	BJJ	8	National	2	5	3	5	1	3	1	2	3	2	1	2	5	5	1	5	3	3	4	2	3	5	2	2	1	3	3	1	1	17	26	19	17	79	3
170	Very Good	BJJ	15	National	1	5	2	3	1	2	1	1	1	3	1	1	1	2	1	5	1	1	1	1	1	1	1	1	1	1	1	1	1	7	17	9	11	44	3
171	Good	BJJ	8	National	5	1	1	5	3	1	4	1	1	1	1	2	1	4	2	5	2	4	2	1	3	2	2	4	1	1	4	2	1	18	16	17	16	67	3
172	Very Good	BJJ	6	National	5	4	3	5	1	1	1	1	2	3	1	2	1	4	2	3	1	2	3	2	2	2	1	1	1	1	1	1	1	16	15	13	14	58	3
173	Good	BJJ	5	National	4	4	5	5	4	1	4	1	2	4	1	5	1	1	4	5	2	2	4	2	3	4	4	4	1	2	4	4	1	25	22	14	27	88	3
174	Very Good	BJJ	6	National	1	4	1	5	1	1	4	1	1	1	1	2	1	4	1	3	1	1	2	1	3	2	1	2	1	1	1	1	1	9	15	14	12	50	3
175	Good	BJJ	4	National	1	2	1	1	1	1	2	1	1	1	1	2	1	1	1	1	1	1	1	1	1	1	1	1	1	1	1	1	1	8	10	5	9	32	3
176	Very Good	BJJ	9	European	4	4	5	5	1	1	2	1	2	2	1	2	1	2	1	4	2	1	2	1	3	2	1	2	1	1	2	1	1	13	16	13	16	58	3
177	Good	MMA	7	National	4	5	5	5	5	1	4	1	1	3	1	5	5	5	1	4	5	2	4	4	5	5	5	2	5	5	4	4	2	25	33	20	29	107	2
178	Very Good	MMA	4	National	4	5	2	3	1	1	3	5	1	3	1	5	5	3	1	5	5	2	3	4	3	5	3	3	3	3	3	2	4	20	34	13	24	91	2
179	Very Good	MMA	3	National	4	5	2	5	2	1	5	4	1	5	2	5	5	5	1	5	5	4	3	3	5	5	5	3	3	1	2	2	2	24	33	18	25	100	3
180	Good	MMA	5	National	4	5	3	4	1	2	3	1	2	3	2	1	1	4	1	5	5	2	4	1	3	5	2	1	1	1	2	2	4	17	25	15	18	75	2
181	Good	MMA	6	National	4	3	4	5	1	2	2	1	2	3	1	5	2	4	1	4	5	3	4	3	5	3	4	1	1	2	2	1	1	23	17	18	21	79	3
182	Good	MMA	2	National	2	5	1	5	1	1	4	1	1	3	1	2	1	4	1	4	3	1	4	4	5	3	4	1	1	3	2	2	1	16	18	17	20	71	3
183	Very Good	MMA	7	National	4	5	5	3	5	1	5	4	1	1	1	5	1	4	1	4	5	2	3	4	4	4	4	3	2	1	2	4	2	23	28	14	25	90	3
184	Very Good	Wrestling	14	World	1	5	1	5	1	1	2	1	2	1	1	1	1	3	1	5	1	1	1	1	2	2	1	1	1	1	1	1	1	8	18	12	9	47	3
185	Very Good	Wrestling	12	European	2	2	2	5	1	4	4	1	2	1	1	1	3	4	2	4	1	1	1	3	4	1	1	1	1	1	1	1	1	9	15	18	15	57	3
186	Good	Wrestling	8	National	1	3	1	5	1	4	3	4	2	2	5	4	2	4	1	3	2	2	2	2	1	3	3	5	1	1	1	1	1	15	23	15	17	70	2
187	Excellent	Wrestling	6	National	2	4	1	5	1	2	2	4	2	2	5	3	1	3	1	5	2	1	4	1	3	4	1	1	1	1	1	2	2	15	27	14	11	67	3
188	Excellent	Wrestling	8	National	2	5	1	5	1	1	1	1	2	1	1	3	1	3	2	4	1	2	4	1	2	4	1	1	1	1	1	2	1	16	19	12	9	56	3
189	Good	Wrestling	18	European	1	3	5	5	1	2	4	1	4	3	1	2	1	5	1	3	1	1	1	1	4	4	2	1	1	1	2	1	1	12	16	18	17	63	3
190	Good	Wrestling	8	National	1	5	4	5	1	1	3	3	2	4	2	5	1	4	2	3	4	3	3	4	4	5	4	3	1	1	1	1	2	19	23	15	25	82	3
191	Good	Wrestling	9	National	1	5	1	4	1	1	5	1	2	5	2	5	1	4	1	5	3	1	1	1	3	3	1	1	1	1	1	1	1	12	20	13	18	63	3
192	Good	Wrestling	7	National	2	5	5	5	4	1	4	1	1	5	2	1	4	4	2	4	4	3	4	5	4	5	5	1	5	5	4	5	1	21	31	18	31	101	3
193	Very Good	Wrestling	8	National	2	5	1	5	1	3	3	2	1	4	2	1	1	1	1	4	1	1	1	1	1	5	1	1	1	1	1	1	1	8	22	11	13	54	3
194	Good	Wrestling	5	European	1	5	4	5	1	1	2	1	1	2	4	1	5	2	1	5	1	1	5	1	3	2	2	1	1	1	1	1	2	12	26	12	13	63	3
195	Good	Wrestling	10	National	1	5	2	5	1	1	1	4	1	2	4	2	1	4	1	1	1	1	1	1	1	5	1	4	1	1	1	2	1	9	23	12	13	57	3
196	Good	Wrestling	8	National	1	5	3	1	1	1	4	1	3	4	1	3	3	1	4	3	5	2	5	3	5	2	3	1	1	1	1	1	1	18	18	9	25	70	3
197	Very Good	Wrestling	12	National	1	1	2	5	1	1	2	5	1	1	1	1	1	2	1	5	2	1	1	1	3	1	1	3	1	1	1	2	1	8	17	12	13	50	3
198	Very Good	Wrestling	11	European	2	2	3	4	1	1	4	1	1	1	1	3	3	2	2	4	1	1	1	3	4	3	1	3	1	1	1	1	1	10	17	12	18	57	3
199	Very Good	Wrestling	7	National	1	3	1	4	1	1	3	2	1	1	1	2	2	4	1	3	2	2	2	2	2	4	1	1	1	1	1	1	1	10	18	12	12	52	2
200	Excellent	Wrestling	6	National	2	4	2	5	1	2	2	2	1	1	1	4	1	5	1	5	2	1	4	2	3	4	4	2	1	1	1	2	2	18	21	16	13	68	3
201	Excellent	Wrestling	9	National	2	5	1	5	1	1	1	1	2	1	1	3	1	4	2	4	1	1	3	1	2	4	3	2	1	1	1	2	1	16	19	13	10	58	3
202	Good	Wrestling	20	European	1	3	5	5	1	2	4	1	5	5	1	3	1	3	1	3	1	1	2	1	4	5	1	2	1	1	4	1	2	14	18	18	20	70	3
203	Good	Wrestling	9	National	4	4	4	5	1	1	3	2	2	4	2	3	1	4	2	3	4	3	2	3	4	3	1	2	1	1	1	1	1	16	18	15	23	72	3
204	Good	Wrestling	11	National	1	5	2	5	1	1	5	1	2	5	2	5	1	5	1	5	3	1	2	1	3	5	1	2	1	1	1	1	1	13	22	15	20	70	3
205	Good	Wrestling	10	National	5	5	5	5	5	1	4	1	1	5	2	3	4	5	2	4	4	3	3	5	5	5	1	1	5	4	4	5	1	21	32	20	30	103	3
206	Good	Wrestling	12	National	2	3	2	4	2	3	3	2	1	4	2	3	1	1	1	4	1	1	2	1	2	2	1	1	1	1	1	1	1	11	18	11	14	54	3
207	Good	Wrestling	6	European	1	5	4	5	1	1	2	1	1	1	4	1	5	5	1	5	1	1	2	1	4	5	1	1	1	2	1	2	2	9	29	16	13	67	3
208	Good	Wrestling	12	National	1	5	1	5	1	1	1	1	1	2	4	4	1	5	1	1	1	1	3	1	3	2	2	1	1	1	1	2	1	14	17	15	9	55	3
209	Good	Wrestling	8	National	1	5	3	1	2	1	4	1	3	4	1	3	3	3	4	3	5	1	2	4	4	3	1	3	1	1	1	1	1	12	20	10	28	70	3
210	Very Good	Wrestling	15	National	1	5	2	1	5	5	5	5	5	3	5	3	5	5	5	1	5	5	3	5	3	3	3	5	5	5	5	2	4	22	38	19	35	114	3
211	Good	Wrestling	9	National	1	4	3	5	4	3	2	1	2	4	2	3	2	4	2	5	1	1	2	2	4	4	2	1	1	1	1	1	1	12	24	17	16	69	3
212	Good	Wrestling	12	National	1	5	2	5	4	1	1	1	2	2	4	4	1	4	1	2	1	1	4	1	4	2	1	2	1	1	1	1	1	14	21	15	11	61	3
213	Good	Wrestling	18	National	1	5	3	4	1	1	4	1	2	4	2	2	2	4	1	5	3	1	1	1	4	4	1	2	1	1	1	1	1	9	22	14	19	64	2
214	Good	Wrestling	6	National	2	5	5	5	2	3	2	1	2	4	3	1	1	4	1	2	3	5	1	4	4	1	2	4	1	1	2	5	2	18	18	18	24	78	3
215	Good	Wrestling	12	National	2	4	4	5	2	3	5	3	3	4	2	3	3	4	3	3	4	3	1	2	3	3	4	3	1	2	2	3	1	19	22	17	27	85	3
216	Good	Wrestling	6	National	1	5	1	5	5	4	1	5	2	3	2	1	4	5	3	4	1	1	1	2	4	5	4	2	1	3	5	1	1	11	32	23	16	82	3
217	Very Good	Wrestling	7	National	2	5	2	1	2	1	4	2	3	4	2	3	3	3	4	3	4	2	5	1	4	3	3	3	1	1	1	1	2	19	23	10	23	75	3
218	Very Good	MMA	12	Regional	5	5	5	5	1	3	5	1	3	5	5	5	1	5	1	5	5	5	5	5	1	1	5	5	1	5	5	5	1	33	21	19	36	109	3
219	Very Good	MMA	12	Regional	4	5	4	5	2	3	5	2	3	4	4	5	3	4	3	4	4	2	2	4	3	2	3	4	1	1	2	3	1	22	24	17	29	92	3
220	Average	BJJ	12	Regional	3	2	3	4	3	4	5	2	3	4	5	1	2	3	4	1	3	1	2	5	3	3	3	1	2	4	3	3	2	16	22	17	29	84	2
221	Disappointing	Karate	0.5	Regional	2	5	3	5	2	4	3	2	3	5	2	3	2	5	3	4	4	3	2	5	5	3	3	4	2	3	4	4	3	20	25	23	30	98	2
223	Very Good	BJJ	20	Regional	1	3	1	4	1	5	3	1	3	1	1	3	3	3	4	3	4	3	3	3	3	5	3	4	3	4	3	3	1	19	21	18	24	82	2
224	Average	Karate	1	National	2	4	2	3	3	2	1	1	3	3	1	2	2	2	5	3	3	3	2	3	3	3	2	4	1	3	3	3	1	17	19	13	24	73	3
226	Good	Karate	8	Regional	2	4	4	4	1	4	4	2	3	4	3	4	2	3	3	3	4	3	3	4	3	3	3	3	2	4	3	3	1	21	21	17	30	89	2
227	Very Good	BJJ	6	Regional	3	4	2	4	2	3	2	3	1	2	2	2	3	4	2	3	1	2	2	2	4	4	2	3	1	1	2	2	2	14	24	17	15	70	2
228	Disappointing	BJJ	10	National	3	5	1	5	2	3	4	2	3	2	1	2	2	3	1	4	4	1	2	1	2	4	2	2	3	1	1	1	1	14	24	14	16	68	2
230	Average	Karate	14	Regional	1	4	5	5	2	1	5	1	5	5	1	5	4	4	1	1	5	4	5	5	5	2	2	5	1	5	5	5	1	27	17	20	36	100	3
232	Good	Karate	1	Regional	3	3	4	3	4	3	3	4	4	3	2	3	3	4	3	2	3	3	3	4	3	4	2	4	4	4	3	4	3	22	29	16	28	95	2
233	Disappointing	BJJ	13	National	5	5	3	4	3	2	2	2	2	2	2	1	1	1	5	3	3	2	4	2	4	3	1	2	1	1	2	5	1	20	21	13	20	74	2
235	Average	Karate	16	Regional	5	4	4	5	1	1	5	1	5	4	1	4	2	2	4	2	1	5	1	5	2	5	1	1	1	1	3	5	1	26	18	13	25	82	2
236	Average	BJJ	8	National	1	4	5	3	2	3	4	1	3	5	4	2	2	5	4	3	5	1	2	1	3	5	4	3	1	2	2	3	1	16	23	16	29	84	2
238	Very Good	Karate	20	National	4	3	4	3	2	2	3	2	2	4	3	4	2	5	4	2	3	3	4	3	4	2	3	2	2	4	3	2	4	22	22	17	27	88	3
239	Good	BJJ	5	National	4	2	4	2	3	4	4	1	3	4	1	3	2	1	2	3	3	1	5	4	3	4	4	3	1	1	1	1	1	21	18	11	25	75	3
241	Disappointing	Karate	3	Regional	4	3	4	5	2	4	3	1	3	3	4	4	4	4	3	3	4	4	3	2	4	3	4	3	2	4	4	3	4	25	26	21	26	98	2
243	Very Good	BJJ	12	Regional	4	4	1	5	4	1	1	1	1	1	1	4	4	1	1	3	1	1	4	1	4	3	1	1	1	1	1	1	1	16	22	12	8	58	2
244	Average	Karate	8	National	2	5	5	4	1	3	4	1	3	5	3	3	2	4	2	3	5	3	4	5	4	3	4	4	1	2	3	4	1	23	20	18	32	93	2
245	Average	Karate	4	Regional	4	3	4	4	4	3	4	3	3	3	3	3	3	4	3	3	2	3	3	4	3	3	3	2	3	3	4	2	4	21	29	18	25	93	2
246	Average	BJJ	10	National	2	4	4	5	2	2	2	1	1	4	1	3	2	4	1	5	2	2	1	1	1	4	1	1	1	1	1	1	1	11	21	13	16	61	2
247	Excellent	Karate	12	National	5	3	4	4	3	3	4	2	2	4	3	4	3	4	4	4	3	2	3	3	4	4	2	3	2	3	3	2	4	20	28	18	28	94	3
248	Very Good	BJJ	13	National	3	4	4	5	2	3	5	1	2	4	3	3	2	4	1	4	3	2	4	3	3	4	2	2	1	2	4	4	1	20	22	19	24	85	2
249	Very Good	Karate	13	European	2	4	2	4	1	4	1	1	2	1	1	3	2	3	4	3	1	1	3	1	4	2	1	3	1	2	1	1	1	13	16	16	15	60	3
250	Average	Karate	3	Regional	5	3	4	3	4	2	4	1	3	1	1	5	4	3	3	5	1	1	3	1	4	5	2	1	2	1	5	3	1	22	26	17	16	81	2
251	Very Good	BJJ	10	National	1	5	1	5	2	2	3	1	2	2	3	4	1	2	3	2	2	1	4	2	2	4	1	2	1	1	1	1	2	14	21	12	16	63	2
252	Excellent	Karate	7	Regional	4	5	5	5	1	2	5	1	1	1	1	5	1	1	4	5	1	1	4	1	2	3	1	1	1	1	1	1	1	17	19	11	19	66	3
253	Very Good	BJJ	9	National	1	3	2	4	1	2	4	1	1	2	1	3	1	3	2	4	1	2	3	1	2	3	1	3	1	1	1	2	1	13	16	12	16	57	2
254	Very Good	BJJ	9	National	5	4	3	4	4	5	2	1	4	4	1	5	1	4	4	2	5	4	2	4	3	4	4	5	1	1	4	2	1	26	19	20	28	93	3
255	Average	Karate	10	National	1	5	4	4	2	1	1	1	3	4	1	4	3	4	1	5	4	1	4	4	2	4	2	1	1	3	1	4	1	19	23	12	22	76	2
256	Excellent	Karate	4	World	3	3	4	5	3	4	5	1	5	3	1	4	2	4	3	3	4	3	2	4	5	4	2	1	1	1	1	4	1	23	19	19	25	86	2
257	Good	BJJ	12	National	4	2	1	1	1	1	3	1	1	1	1	3	1	2	1	5	2	2	3	4	3	1	2	3	1	2	3	3	1	18	14	10	17	59	3
258	Good	Karate	13	National	4	3	4	4	3	4	4	2	2	3	3	4	5	2	3	5	3	3	4	2	3	5	3	2	2	2	2	4	1	24	29	15	23	91	2
259	Good	BJJ	11	National	1	5	5	5	1	2	3	1	1	5	4	3	4	2	1	5	4	1	2	3	3	3	4	5	2	1	3	4	1	16	26	15	27	84	2
260	Very Good	Karate	4	National	2	5	1	5	1	5	2	4	2	4	3	5	1	4	2	3	4	3	2	3	4	5	5	4	1	1	3	5	1	24	24	21	21	90	2
261	Good	Karate	15	European	1	3	2	5	5	2	4	2	3	2	2	5	2	5	2	2	4	3	4	3	3	3	3	3	1	2	2	4	1	23	21	17	22	83	3
262	Very Good	Karate	26	National	1	5	3	3	1	1	4	1	1	3	2	2	3	3	1	4	5	1	1	1	3	4	1	2	5	1	1	1	1	8	26	11	20	65	3
263	Good	Karate	12	National	1	3	1	5	1	2	4	1	1	1	1	2	1	2	1	2	2	1	3	1	3	1	2	2	1	2	1	1	1	11	12	13	14	50	2
264	Good	Karate	5	Regional	2	5	1	5	1	1	1	1	1	2	1	2	4	1	1	4	2	1	1	4	1	1	1	2	1	4	1	1	1	9	19	9	17	54	2
265	Average	Karate	12	Regional	1	2	4	2	1	1	2	1	2	2	2	2	1	1	2	4	4	1	2	4	4	2	1	4	1	4	1	1	1	10	15	9	26	60	2
266	Very Good	Karate	41	National	2	4	3	4	5	4	4	5	2	4	4	3	4	3	2	2	2	2	2	2	2	4	1	2	1	2	2	2	1	14	30	15	21	80	3
267	Very Good	Karate	15	Regional	4	3	4	4	1	2	3	1	4	3	1	2	2	3	2	4	2	2	3	2	2	3	2	1	1	1	1	2	1	19	17	12	18	66	3
268	Very Good	Karate	7	National	2	5	3	3	2	3	2	1	3	3	1	4	3	4	2	5	3	2	4	3	4	5	4	5	2	1	3	3	2	22	26	17	22	87	2
269	Good	Karate	2	Regional	1	5	3	3	2	2	4	1	1	4	3	2	1	2	3	4	3	2	2	2	2	4	1	3	1	1	2	2	1	11	22	11	23	67	3
270	Good	Karate	3	National	3	2	3	3	1	1	3	1	3	3	1	1	1	1	1	3	3	1	1	3	1	4	1	3	1	1	1	1	1	11	15	7	20	53	2
271	Good	Karate	1	Regional	3	5	3	5	2	2	3	1	2	3	1	5	4	5	4	5	3	1	4	4	4	4	3	1	2	1	1	1	1	19	25	17	22	83	2
272	Good	Karate	13	Regional	4	3	2	5	1	1	1	1	3	4	3	2	1	5	1	3	4	3	2	1	5	2	5	1	1	1	1	1	1	20	16	17	15	68	3
273	Very Good	Karate	20	Regional	3	5	5	5	5	4	3	2	2	4	3	5	4	4	3	2	2	2	2	1	1	5	5	1	1	1	1	1	1	20	28	15	20	83	3
274	Average	Karate	2	Regional	3	3	2	4	2	2	3	1	3	1	2	3	1	2	4	2	4	4	2	2	2	3	3	3	1	4	2	1	1	19	16	12	23	70	2
275	Average	Karate	8	Regional	1	3	1	4	1	1	1	1	1	1	1	2	1	2	5	3	1	1	1	2	3	4	1	2	1	1	2	1	1	8	16	12	14	50	2
276	Very Good	Karate	10	National	1	2	3	4	1	1	2	1	2	2	1	3	1	4	2	3	2	1	3	2	3	1	1	1	1	1	1	2	1	13	12	13	15	53	3
277	Good	Karate	1	Regional	3	5	4	4	1	2	3	1	1	4	1	1	2	2	1	2	3	1	2	1	3	3	1	1	1	4	1	1	1	10	17	12	21	60	3
278	Excellent	Karate	2	Regional	4	5	5	5	1	2	5	2	5	4	1	5	5	5	1	5	4	2	5	4	4	5	4	2	2	4	4	4	2	29	28	20	29	106	3
279	Excellent	Karate	5	Regional	3	5	1	5	2	1	1	1	1	1	5	1	5	5	1	5	5	1	3	1	1	5	3	1	1	1	1	1	1	13	30	13	12	68	3
280	Disappointing	Karate	8	National	3	4	4	4	2	3	4	3	4	5	5	2	4	4	5	4	2	4	3	5	3	3	4	3	3	3	4	4	3	24	31	18	31	104	2
281	Average	Karate	8	Regional	4	4	4	4	2	3	3	3	4	4	2	3	4	4	4	3	3	4	3	3	3	5	3	3	3	3	4	4	4	25	30	18	27	100	3
282	Very Good	Karate	9	Regional	4	5	5	5	1	4	1	1	3	5	2	2	1	5	2	1	1	1	2	1	1	1	1	2	1	1	1	1	1	14	14	16	18	62	3
283	Average	Karate	1	Regional	3	2	4	5	1	1	2	2	2	4	1	4	1	2	2	2	4	2	4	5	4	1	3	4	1	3	2	5	1	23	12	14	28	77	2
284	Good	Karate	14	National	1	4	1	4	2	3	5	1	1	1	1	4	1	1	2	5	1	1	1	1	2	4	1	1	1	1	1	1	1	10	20	11	13	54	2
286	Good	Non-athlete	0	None	3	5	4	4	3	3	4	1	2	5	2	3	2	3	3	4	4	2	4	5	4	3	3	4	2	4	3	3	1	20	23	17	33	93	1
287	Disappointing	Non-athlete	0	None	2	2	3	4	2	5	4	1	2	1	1	5	1	3	5	2	5	2	3	1	2	2	4	5	1	1	4	3	1	21	13	18	25	77	1
290	Average	Non-athlete	0	None	3	2	4	4	3	4	4	2	2	4	4	4	2	2	2	4	5	4	4	4	4	4	5	5	3	2	4	4	2	26	26	18	30	100	1
291	Good	Non-athlete	0	None	2	2	3	4	1	4	4	1	3	4	2	4	1	1	2	1	5	3	5	5	3	1	5	5	1	5	3	2	1	24	11	15	33	83	1
292	Good	Non-athlete	0	None	1	3	4	2	3	2	1	1	4	1	4	3	1	1	4	4	5	4	1	5	3	2	5	5	2	1	1	5	1	23	21	9	26	79	1
293	Good	MMA	4	National	1	5	3	4	1	5	4	2	3	3	3	2	5	4	1	5	3	2	2	1	3	5	4	3	4	2	1	1	5	15	35	17	20	87	2
294	Good	Non-athlete	0	None	3	3	5	5	1	4	3	1	3	5	3	4	2	4	1	3	3	2	1	4	4	3	2	3	3	3	4	3	1	18	20	21	27	86	1
295	Good	Non-athlete	0	None	2	3	2	4	1	3	2	1	1	2	3	2	1	4	3	2	1	1	2	2	4	4	2	1	1	2	3	2	1	12	17	18	15	62	1
296	Good	Non-athlete	0	None	1	5	3	5	1	1	1	1	1	3	2	1	1	5	2	5	4	1	2	2	3	4	1	3	1	2	1	1	1	8	21	15	20	64	1
297	Good	Non-athlete	0	None	4	5	4	5	1	1	5	4	4	5	4	4	1	5	1	4	5	2	5	5	5	5	4	2	2	5	2	2	1	25	27	18	32	102	1
298	Average	Non-athlete	0	None	2	5	3	4	1	3	4	1	1	3	3	2	2	5	3	3	3	1	2	4	4	4	2	2	1	3	2	2	1	12	21	18	25	76	1
300	Good	Non-athlete	0	None	3	1	4	5	1	3	5	1	5	4	1	4	1	1	4	1	5	5	5	5	3	1	1	5	1	4	1	1	1	24	9	13	36	82	1
302	Good	Non-athlete	0	None	3	4	4	4	3	3	3	2	2	3	3	4	2	4	3	4	4	2	5	5	4	3	1	3	3	1	3	4	1	21	25	18	26	90	1
303	Good	Non-athlete	0	None	2	4	2	4	2	1	2	1	3	4	2	1	1	1	4	3	4	2	4	4	3	3	2	5	1	3	2	1	1	15	18	11	28	72	1
304	Average	Non-athlete	0	None	3	2	5	5	1	3	2	1	2	5	2	4	2	4	1	3	4	1	5	3	4	5	2	4	2	4	4	3	1	20	19	20	28	87	1
305	Average	Non-athlete	0	None	3	4	2	5	1	2	2	1	2	1	1	1	2	3	1	2	2	1	2	1	2	3	1	4	1	1	3	1	1	11	16	15	14	56	1
306	Average	Non-athlete	0	None	5	3	4	5	2	4	4	1	3	2	1	2	4	4	1	2	3	1	1	5	3	5	1	4	1	2	3	1	1	14	20	19	25	78	1
308	Good	Non-athlete	0	None	1	3	2	5	2	5	4	1	3	1	1	4	2	4	1	2	4	2	4	4	3	4	2	4	1	1	5	4	1	20	17	22	21	80	1
309	Disappointing	Non-athlete	0	None	2	4	5	3	2	1	3	2	3	5	2	3	2	1	4	5	5	3	2	5	4	4	3	5	1	2	2	2	2	18	24	11	34	87	1
311	Average	Non-athlete	0	None	5	4	2	5	4	5	5	1	5	2	1	3	2	2	1	4	3	1	1	2	5	5	4	3	2	2	5	4	1	23	24	22	20	89	1
312	Good	Non-athlete	0	None	1	3	1	4	1	2	2	1	1	3	1	4	2	2	3	2	4	1	4	1	3	2	1	3	1	1	1	1	1	13	14	12	18	57	1
313	Good	Non-athlete	0	None	1	2	4	5	1	3	3	1	2	4	1	2	1	4	2	4	5	4	4	5	4	3	4	5	1	4	2	2	1	19	15	18	32	84	1
314	Good	Non-athlete	0	None	4	5	5	5	3	5	4	1	1	2	2	3	1	5	3	1	3	3	1	4	5	5	1	3	1	3	5	4	1	17	20	25	27	89	1
315	Good	Non-athlete	0	None	1	4	5	5	1	2	3	1	5	5	2	5	1	5	2	2	2	1	5	5	4	4	1	2	1	5	2	1	1	19	17	18	29	83	1
316	Good	Non-athlete	0	None	1	1	5	4	1	2	1	1	2	1	3	4	1	3	1	3	2	1	2	1	3	4	1	3	1	2	1	1	1	12	16	13	16	57	1
317	Good	Non-athlete	0	None	4	3	3	5	1	3	2	2	3	3	2	4	2	2	3	2	3	2	2	4	5	2	4	3	2	4	5	1	1	20	17	20	25	82	1
318	Good	Non-athlete	0	None	1	4	1	5	2	3	2	1	3	2	3	2	1	4	1	5	1	1	1	3	3	5	2	3	2	1	1	2	1	12	24	16	14	66	1
319	Good	Non-athlete	0	None	3	5	4	5	2	4	4	3	3	2	3	5	4	4	3	4	5	2	5	3	4	5	2	5	2	2	1	4	4	24	32	18	28	102	1
320	Average	Non-athlete	0	None	1	5	2	4	1	2	1	1	5	1	1	4	5	4	1	5	5	2	2	1	3	5	4	5	1	1	1	1	1	19	25	14	17	75	1
321	Average	Non-athlete	0	None	1	3	5	4	4	4	2	2	3	4	1	5	2	4	1	3	4	1	4	3	5	4	5	3	2	2	1	2	1	21	22	18	24	85	1
322	Good	Non-athlete	0	None	5	2	2	5	1	3	3	1	3	2	2	2	1	5	3	3	4	1	3	4	5	4	3	1	1	1	5	2	2	19	17	23	20	79	1
323	Disappointing	Non-athlete	0	None	1	5	5	5	1	5	1	1	1	5	4	1	5	5	2	5	3	1	1	2	2	5	1	3	5	2	1	1	1	7	32	18	23	80	1
325	Good	Non-athlete	0	None	1	2	4	3	4	2	2	1	1	4	1	3	4	4	2	2	1	2	4	1	1	3	4	4	2	1	1	1	1	16	20	11	19	66	1
326	Excellent	Non-athlete	0	None	5	3	5	5	3	3	5	1	4	3	2	3	1	5	1	4	1	2	2	1	2	3	2	1	1	1	1	1	1	19	19	16	18	72	1
327	Average	Non-athlete	0	None	1	4	1	3	2	3	1	1	1	1	5	2	2	2	3	4	5	2	2	5	5	5	1	5	2	5	3	1	4	10	29	16	26	81	1
328	Good	Non-athlete	0	None	2	3	2	4	1	3	2	1	2	2	1	2	2	2	1	3	1	1	1	1	3	4	1	3	1	1	1	1	1	10	17	13	13	53	1
329	Brdzo Good	Non-athlete	0	None	3	3	3	5	2	3	4	1	2	3	2	1	1	1	2	1	5	1	2	4	3	2	3	1	1	2	1	2	1	14	14	13	24	65	1
330	Good	Non-athlete	0	None	5	3	3	4	4	4	4	1	4	3	1	5	2	3	2	4	5	3	2	3	4	3	5	5	1	1	3	3	1	27	20	18	26	91	1
331	Good	Non-athlete	0	None	3	3	2	4	1	2	4	1	1	2	2	4	3	4	2	2	4	2	4	4	3	3	3	2	1	1	2	2	1	19	17	15	21	72	1
332	Average	Non-athlete	0	None	1	1	2	3	1	1	1	1	1	2	1	1	1	1	1	1	4	1	3	5	2	1	1	5	1	1	1	1	1	9	9	8	21	47	1
333	Excellent	Non-athlete	0	None	1	2	1	2	2	3	3	3	2	1	1	2	1	1	2	2	3	1	2	3	3	2	1	3	1	3	2	1	1	10	15	11	19	55	1
334	Average	Non-athlete	0	None	1	2	3	3	1	3	1	1	1	3	2	1	1	1	2	4	2	1	4	4	4	1	2	1	1	2	2	2	1	12	14	13	18	57	1
335	Average	Non-athlete	0	None	2	3	4	2	2	2	3	1	2	4	1	2	1	1	3	2	5	2	5	5	4	3	2	4	1	3	1	4	1	19	15	10	31	75	1
336	Disappointing	Non-athlete	0	None	1	3	4	5	1	1	3	1	5	5	3	3	1	1	4	3	5	1	1	3	4	3	1	5	1	1	1	1	1	13	17	12	30	72	1
337	Good	Non-athlete	0	None	3	4	4	4	5	2	4	2	3	5	2	3	2	3	2	4	2	4	4	4	3	4	3	2	2	4	2	2	1	22	26	14	27	89	1
339	Average	Non-athlete	0	None	2	1	1	4	1	1	1	1	2	3	1	1	1	2	1	2	2	1	1	1	3	1	1	1	1	1	1	1	1	9	10	11	11	41	1
340	Average	Non-athlete	0	None	3	2	4	4	2	4	4	3	3	4	2	2	3	4	1	3	2	1	1	2	3	4	2	1	1	1	1	2	1	14	21	16	19	70	1
341	Good	Non-athlete	0	None	2	4	3	5	3	2	2	2	3	3	1	4	2	4	3	5	4	2	2	2	4	5	3	4	2	1	3	2	1	18	25	18	22	83	1
342	Good	Non-athlete	0	None	3	5	3	5	1	2	3	1	2	3	1	3	1	3	1	2	2	2	2	2	4	5	1	1	1	1	1	1	1	14	18	15	16	63	1
343	Average	Non-athlete	0	None	1	3	2	4	1	2	1	1	1	2	2	1	1	2	1	3	2	1	3	2	2	4	1	1	1	1	1	1	1	9	17	11	12	49	1
344	Brdzo Good	Non-athlete	0	None	3	5	5	4	1	4	4	2	2	4	2	5	3	4	3	4	4	3	5	5	4	5	5	4	2	4	4	2	1	25	25	20	33	103	1
346	Average	Non-athlete	0	None	3	3	4	2	2	1	2	1	2	4	2	4	1	2	5	1	4	1	2	4	3	3	2	4	1	1	1	2	1	16	15	9	28	68	1
347	Brdzo Good	Non-athlete	0	None	4	4	4	5	1	2	2	1	2	2	1	1	1	1	4	5	4	1	1	4	3	3	2	2	1	1	3	1	1	12	18	14	23	67	1
348	Good	Non-athlete	0	None	4	5	3	5	3	3	5	2	5	3	3	3	5	4	1	4	3	3	4	3	3	2	5	3	1	1	3	1	1	25	26	18	22	91	1
349	Average	Non-athlete	0	None	2	3	4	5	4	2	3	2	4	2	1	4	2	4	2	5	3	4	4	4	3	2	4	4	1	1	3	4	1	26	21	17	23	87	1
350	Average	Non-athlete	0	None	2	3	4	4	3	2	5	1	4	4	2	4	2	3	2	4	4	3	4	4	4	3	4	4	1	3	4	4	1	25	20	17	30	92	1
351	Average	Non-athlete	0	None	3	4	2	4	1	2	1	1	2	4	1	3	1	3	1	5	1	1	2	1	3	5	1	1	1	2	2	1	1	13	20	14	13	60	1
352	Brdzo Good	Non-athlete	0	None	4	4	4	5	1	1	2	1	2	4	2	4	2	4	3	4	4	2	2	4	2	5	2	3	1	5	2	1	1	17	21	14	29	81	1
353	Brdzo Good	Non-athlete	0	None	3	1	2	3	1	1	1	1	1	2	2	1	1	1	1	1	1	1	1	1	2	1	1	1	1	1	1	1	1	9	10	8	10	37	1
354	Average	Non-athlete	0	None	1	2	3	5	1	4	3	1	1	4	1	3	1	1	2	1	4	1	3	4	3	1	1	3	1	3	4	2	1	12	10	17	26	65	1
355	Good	Non-athlete	0	None	1	5	4	3	1	2	5	1	1	3	1	1	1	1	1	1	2	1	2	1	2	5	5	2	1	1	1	1	1	12	17	9	19	57	1
356	Disappointing	Non-athlete	0	None	3	5	5	4	4	4	4	4	4	5	3	3	4	5	5	4	5	4	4	5	5	4	5	5	4	5	5	4	3	27	35	23	39	124	1
357	Good	Non-athlete	0	None	3	3	3	4	2	4	4	2	2	5	1	4	2	4	3	4	1	2	2	2	3	3	2	3	1	1	2	2	1	17	19	17	22	75	1
359	Brdzo Good	Non-athlete	0	None	3	4	1	5	5	4	2	1	3	1	1	4	4	3	4	5	4	1	2	1	4	4	4	2	1	1	4	2	4	19	29	20	16	84	1
360	Brdzo Good	Non-athlete	0	None	4	4	3	5	3	2	4	3	2	4	3	3	2	4	2	4	4	2	3	4	3	2	4	3	2	2	3	3	1	21	24	17	26	88	1
362	Brdzo Good	Non-athlete	0	None	2	4	4	5	1	2	2	1	2	5	2	5	1	4	4	2	4	1	1	3	3	5	2	3	1	1	1	1	1	14	18	15	26	73	1
365	Good	Non-athlete	0	None	2	4	2	3	1	2	2	1	2	2	1	1	1	3	4	3	1	1	2	1	2	4	1	3	1	1	2	1	1	10	17	12	16	55	1
366	Average	Non-athlete	0	None	3	4	4	5	4	4	3	2	3	3	1	2	2	3	4	5	5	2	3	5	4	3	1	4	4	3	4	3	2	17	27	20	31	95	1
367	Good	Non-athlete	0	None	2	4	2	4	2	3	3	2	2	1	1	2	3	1	1	5	2	1	2	1	3	5	2	3	2	1	1	1	1	12	25	12	14	63	1
368	Good	Non-athlete	0	None	3	4	4	2	4	2	2	2	2	4	2	2	4	2	3	3	5	2	4	4	3	4	5	5	2	3	2	2	1	20	26	11	30	87	1
369	Good	Non-athlete	0	None	1	2	2	4	1	1	3	1	1	4	1	1	1	4	4	3	5	1	1	4	3	5	3	5	1	5	4	1	1	9	16	16	32	73	1
370	Good	Non-athlete	0	None	3	3	2	3	1	4	1	1	2	2	2	1	1	1	2	1	3	1	3	4	2	1	1	3	1	3	1	1	1	12	12	11	20	55	1
371	Good	Non-athlete	0	None	4	3	2	5	2	4	4	1	3	2	1	4	2	4	5	3	5	3	5	4	4	2	5	5	2	3	3	2	1	26	17	20	30	93	1
372	Good	Non-athlete	0	None	4	3	2	5	2	3	4	2	4	2	1	4	2	4	2	5	2	3	2	5	4	4	2	3	1	1	4	1	1	20	21	20	21	82	1
373	Good	Non-athlete	0	None	3	2	2	4	2	2	3	1	2	1	2	2	1	3	1	3	2	2	2	3	3	3	1	3	1	2	1	1	1	13	16	13	17	59	1
374	Good	Non-athlete	0	None	1	5	4	5	1	1	3	1	2	2	1	2	3	1	1	5	1	1	1	1	1	5	1	1	2	1	1	1	1	9	24	9	14	56	1
377	Good	Non-athlete	0	None	2	3	4	5	3	3	3	2	3	4	1	2	3	4	2	3	4	3	4	4	4	4	4	4	3	2	2	2	1	20	23	18	27	88	1
378	Brdzo Good	Non-athlete	0	None	1	3	4	5	2	1	2	1	4	4	1	2	1	1	2	2	3	1	4	4	5	1	1	2	1	2	1	1	1	14	13	13	23	63	1
379	Average	Non-athlete	0	None	3	3	5	5	2	4	4	1	4	5	1	4	1	4	5	2	5	5	5	5	5	1	4	5	1	5	5	4	1	29	13	23	39	104	1
380	Good	Non-athlete	0	None	1	2	3	4	2	2	1	1	1	2	1	3	1	1	1	1	2	1	2	4	3	2	1	4	1	1	1	1	1	10	12	11	18	51	1
381	Good	Non-athlete	0	None	1	3	1	4	2	1	3	2	2	3	1	1	4	3	2	1	4	2	1	3	3	3	1	4	1	4	2	1	1	9	18	13	24	64	1
383	Average	Non-athlete	0	None	3	2	4	4	3	4	4	1	3	5	3	3	1	3	4	1	4	2	3	4	4	3	4	2	2	4	4	2	1	20	17	19	31	87	1
384	Good	Non-athlete	0	None	2	3	3	3	2	1	3	1	1	4	1	3	1	2	2	4	2	2	3	2	3	2	2	2	1	1	2	3	1	16	16	11	19	62	1
385	Good	Non-athlete	0	None	2	3	2	4	4	3	1	1	1	2	2	2	1	4	2	5	2	2	2	2	1	4	1	4	1	1	4	1	1	11	22	16	16	65	1
389	Average	Non-athlete	0	None	2	2	4	3	1	4	3	1	2	1	1	5	1	4	2	1	3	2	5	2	4	3	3	4	1	1	1	3	1	22	12	16	20	70	1
390	Average	Non-athlete	0	None	3	4	5	5	2	3	4	1	2	4	3	4	2	4	3	3	3	2	3	3	4	4	4	4	2	5	5	4	1	22	22	21	31	96	1
391	Good	Non-athlete	0	None	1	4	3	4	2	2	3	1	1	3	1	3	1	4	4	2	2	2	4	2	2	5	2	4	1	1	1	4	1	17	18	13	22	70	1
392	Good	Non-athlete	0	None	4	2	2	5	1	2	4	1	3	1	1	3	1	3	2	4	3	2	2	1	3	3	2	1	1	1	3	3	1	19	15	16	15	65	1
393	Average	Non-athlete	0	None	4	3	5	4	2	4	4	1	2	4	2	4	1	4	2	1	4	1	1	4	2	1	4	1	1	1	1	4	1	20	13	15	25	73	1
394	Good	Non-athlete	0	None	1	4	2	2	5	4	1	4	4	1	1	2	5	4	1	5	5	4	5	4	3	5	4	2	3	2	1	3	1	23	33	14	18	88	1
396	Good	Non-athlete	0	None	1	2	3	2	2	2	3	1	3	2	4	4	1	1	4	4	5	4	3	5	3	1	3	4	1	3	1	2	1	20	17	9	29	75	1
